# Supplementary material for: Rosmarinic Acid-Loaded Polymeric Nanoparticles Prepared by Low-Energy Nano-Emulsion Templating: Formulation, Biophysical Characterization, and In Vitro Studies
Source: Materials (Basel). 2022 Jun 29;15(13):4572. doi: 10.3390/ma15134572 (PMC9267406; doi:10.3390/ma15134572)
Supplement: Supplementary file 1 [file materials-15-04572-s001.zip]

Archive with 1 entries (1 files):
- materials-1778228-supplementary.pdf
